# Supplementary material for: Optimal exercise prescription for balance after stroke: a Bayesian dose–response network meta-analysis
Source: Front Neurol. 2026 Apr 13;17:1804224. doi: 10.3389/fneur.2026.1804224 (PMC13110969; doi:10.3389/fneur.2026.1804224)
Supplement: Supplementary file 2 [file Table_1.XLSX]

## Sheet: Study Level
Study	Intervention	E_mean	E_sd	E_n	C_mean	C_sd	C_n	MD (E-C)	SE_MD	MD_95CI_low	MD_95CI_high	g	var_g	Session duration (min/session)	Frequency (sessions/week)	Intervention period (weeks)	Dose_week	Dose_group	Dose_day	Dose_week (MET-min/week)	Dose_group (mapped)	Dose_day (MET-min/day)	Intensity	Outcome measure(s)
He,et all.(2012)	RT	48.62	4.61	30	41.54	3.86	30	7.08	1.09775	4.92841	9.23159	1.64364	0.089956	15	5	4	315	500	45	262.5	500	37.5	L1	BBS
Yoo,et all. (2010)	BT	31.5	17.82	28	26.87	15.74	31	4.63	4.39693	-3.98799	13.248	0.272643	0.068624	30	3	4	270	500	38.5714	270	500	38.5714	L1	BBS
Ordahan,et all.2015	BT	45.6	6.4	25	41.5	4.2	25	4.1	1.53101	1.09922	7.10079	0.745546	0.08579	20	5	6	300	500	42.8571	300	500	42.8571	L1	BBS
Liu, et all. (2014)	RT	39.37	2.12	53	37.28	2.49	52	2.09	0.4517	1.20467	2.97533	0.897916	0.042013	15	6	4	262.5	500	37.5	315	500	45	L1	BBS
Globas, et all.(2012)	HIIT	51.1	6.4	18	44.3	11.9	18	6.8	3.18477	0.557845	13.0422	0.695904	0.118233	30	3	8	900	1000	128.571	360	500	51.4286	L1	BBS
Pang, et all. 2005	HIIT	49.6	4.4	32	49.2	5.8	31	0.4	1.30006	-2.14812	2.94812	0.076914	0.063557	17	3	8	540	500	77.1429	400	500	57.1429	L1	BBS
Eyvaz, et all. (2018)	WBE	45.1	6.7	30	36.7	10.2	30	8.4	2.22808	4.03297	12.767	0.960785	0.074624	30-50	3	12	720	750	102.857	420	500	60	L1	BBS
Moore, et all. (2014)	AE	55	2	20	52	5	20	3	1.20416	0.639847	5.36015	0.772186	0.107846	30	4	8	551.25	500	78.75	420	500	60	L1	BBS
Hornb , et all. (2015)	AE	40	11	15	38	14	17	2	4.42675	-6.67642	10.6764	0.153648	0.125884	45	3	4	945	1000	135	472.5	500	67.5	L1	BBS
Li, et all. (2013)	RT	50.74	3.66	26	44.46	3.79	24	6.28	1.05533	4.21155	8.34844	1.66038	0.108846	30	5	6	700	750	100	525	500	75	L1	BBS
Chu, et all.(2004)	WBE	52	3.3	7	52.2	3.6	5	-0.2	2.03659	-4.19172	3.79172	-0.053931	0.343003	60	3	16	720	750	102.857	540	500	77.1429	L1	BBS
Zeng, et all.(2019)	WBE	45.88	9.33	17	39.31	10.66	16	6.57	3.49611	-0.282365	13.4224	0.641253	0.127956	45	3	2	787.5	750	112.5	540	500	77.1429	L1	BBS
Büyükavcı, et all. 2016	BT	42.3	14.2	32	25.8	13.2	32	16.5	3.42728	9.78253	23.2175	1.18896	0.0739	30	6	4	2520	2000	360	540	500	77.1429	L1	BBS
Moore, et all.2020	HIIT	38	15	54	40	13	56	-2	2.6804	-7.25358	3.25358	-0.141689	0.036469	30	3	19	1300	1500	185.714	540	500	77.1429	L1	BBS
Globas, et all. (2012)2	AE	51.1	6.4	18	44.3	11.9	18	6.8	3.18477	0.557845	13.0422	0.695904	0.118233	45-60	3	19	420	500	60	551.25	500	78.75	L1	BBS
Li, et all. (2015)	RT	50.21	3.83	30	42.68	5.22	30	7.53	1.18205	5.21318	9.84682	1.62344	0.089387	30	5	4	840	750	120	600	500	85.7143	L1	BBS
Wang, et all. (2014)	WBE	48.26	4.94	30	40.46	5.75	30	7.8	1.38403	5.0873	10.5127	1.43624	0.084449	60	5	12	525	500	75	600	500	85.7143	L1	BBS
Xie, et all. (2019)	CE	53.25	5.74	20	47.8	9.77	20	5.45	2.53378	0.483797	10.4162	0.666673	0.105848	40	5	8	750	750	107.143	600	500	85.7143	L1	BBS
Lee, et all.(2018)	WBE	50.11	13.18	19	42.64	7.56	18	7.47	3.50969	0.590998	14.349	0.675414	0.114704	60	3	19	600	500	85.7143	630	750	90	L2	BBS
Wang, et all.2015)	CE	50.29	2.2	14	43.81	7.28	16	6.48	1.91262	2.73127	10.2287	1.13904	0.157096	30	7	12	600	500	85.7143	630	750	90	L2	BBS
Outermans, et all. (2010)	AE	54.1	3	22	54.1	1.7	21	0	0.739398	-1.44922	1.44922	0.962821	0.093074	30-50	5	8	472.5	500	67.5	700	750	100	L2	BBS
Pang, et all.(2005)	AE	49.6	4.4	32	49.2	5.8	31	0.4	1.30006	-2.14812	2.94812	0.076914	0.063557	20	10	6	630	750	90	700	750	100	L2	BBS
Saeys, et all.(2012)	RT	43.17	16.74	18	26.47	17.14	15	16.7	5.92904	5.07908	28.3209	0.962821	0.137174	40	5	6	420	500	60	700	750	100	L2	BBS
Zhu , et all. (2016)	WBE	49.4	3.8	14	45.9	5.1	14	3.5	1.69979	0.168412	6.83159	0.755591	0.153836	40	5	6	900	1000	128.571	700	750	100	L2	BBS
Xi, et all. (2011)	RT	47.07	3.11	20	44.32	2.26	20	2.75	0.859642	1.0651	4.4349	0.991516	0.112936	60	3	8	700	750	100	720	750	102.857	L2	BBS
Zhang, et all. (2014)	RT	49.58	6.22	20	40.62	6.48	20	8.96	2.00847	5.02341	12.8966	1.3827	0.125156	60	3	6	700	750	100	720	750	102.857	L2	BBS
Li, et all. (2019)	RT	50.32	5.63	25	46.28	5.33	24	4.04	1.56575	0.971126	7.10887	0.724706	0.087254	60	3	6	700	750	100	720	750	102.857	L2	BBS
Yang, et all. (2015)	CE	54.96	0.58	28	54.57	0.68	21	0.39	0.184481	0.028417	0.751583	0.614468	0.08735	50	5	3	600	500	85.7143	750	750	107.143	L2	BBS
Li, et all. (2014)	AE	43.75	7.71	28	39.54	7.19	28	4.21	1.99231	0.305075	8.11492	0.556877	0.0743	45	5	6	540	500	77.1429	787.5	750	112.5	L2	BBS
Tripp, et all. (2014)	WBE	38.08	15.95	14	37.6	11.01	16	0.48	5.07423	-9.4655	10.4255	0.034518	0.13395	40	6	8	540	500	77.1429	840	750	120	L2	BBS
Mberti, et all.2017	HIIT	52	4	17	53	3	18	-1	1.20049	-3.35296	1.35296	-0.277545	0.115546	30	3	4	360	500	51.4286	720	1000	102.857	L3	BBS
Zeng, et all.(2016)	RT	43.25	2.4	40	39.67	2.1	40	3.58	0.504232	2.59171	4.56829	1.57227	0.065846	45	5	4	945	1000	135	900	1000	128.571	L3	BBS
Gjellesvik, et all.(2021)	HIIT	53.6	5.33	34	52.9	3.81	31	0.7	1.14185	-1.53802	2.93802	0.148154	0.061844	30–50	3	8	400	500	57.1429	900	1000	128.571	L3	BBS
Kim, et all.(2012)	AE	50.1	4.12	10	44.6	10.17	10	5.5	3.46992	-1.30104	12.301	0.678905	0.212803	60	4	10	540	500	77.1429	945	1000	135	L3	BBS
He, et all.(2022)	CE	48.17	4.59	29	45.23	6.56	26	2.94	1.54325	-0.084773	5.96477	0.516966	0.075466	45	6	6	540	500	77.1429	945	1000	135	L3	BBS
Fu, et all. (2016)b	RT	40.45	10	30	29.46	9.67	30	10.99	2.53974	6.0121	15.9679	1.10277	0.07715	30	10	4	840	750	120	1050	1000	150	L3	BBS
Lau, et all.2011	HIIT	50.3	6.3	13	52.1	2.3	13	-1.8	1.86011	-5.44581	1.84581	-0.367572	0.156661	45–60	4	3	720	1000	102.857	1300	1500	185.714	L4	BBS
Cabanas, et all.2016	BT	28.45	17.75	40	17.03	15.11	39	11.42	3.7055	4.15722	18.6828	0.685357	0.053691	120	7	3	315	500	45	2520	2000	360	L5	BBS
Ku , et all.(2020)	WBE	51.1	4.1	10	48.2	3.9	10	2.9	1.78941	-0.60725	6.40725	0.694149	0.213385	60	3	4	720	750	102.857	720	750	102.857	L2	BBS
Fu, et all. (2016)a	RT	40.44	10.15	30	29.46	9.67	30	10.98	2.5595	5.96338	15.9966	1.09326	0.07697	40	6	6	840	750	120	840	750	120	L2	BBS
Liu, et all. (2009)	CE	48.55	8.67	24	34.5	8.55	24	14.05	2.48555	9.17832	18.9217	1.60503	0.111335	75	5	5	630	750	90	630	750	90	L2	BBS
Sheng, et all. (2013)	RT	37.61	8.54	40	30.31	8.73	40	7.3	1.93096	3.51532	11.0847	0.837191	0.054493	40	6	8	1050	1000	150	1050	1000	150	L3	BBS

## Sheet: Curve
Dose_day	Pred_mean_g	CI_low	CI_high
33.75	0.572657	0.181457	0.963856
35.1325	0.579032	0.201216	0.956848
36.5151	0.585161	0.220104	0.950218
37.8976	0.591063	0.238181	0.943944
39.2801	0.596753	0.255497	0.938008
40.6627	0.602246	0.272097	0.932394
42.0452	0.607555	0.288022	0.927088
43.4277	0.612693	0.303308	0.922078
44.8102	0.61767	0.317987	0.917352
46.1928	0.622495	0.332087	0.912903
47.5753	0.627178	0.345634	0.908722
48.9578	0.631727	0.358652	0.904802
50.3404	0.636149	0.37116	0.901139
51.7229	0.640452	0.383177	0.897726
53.1054	0.644641	0.39472	0.894562
54.488	0.648722	0.405803	0.891641
55.8705	0.652701	0.41644	0.888962
57.253	0.656583	0.426642	0.886523
58.6355	0.660372	0.436421	0.884323
60.0181	0.664073	0.445786	0.88236
61.4006	0.667689	0.454746	0.880633
62.7831	0.671225	0.463309	0.879142
64.1657	0.674684	0.471482	0.877886
65.5482	0.678069	0.479274	0.876865
66.9307	0.681384	0.486689	0.876078
68.3133	0.684631	0.493736	0.875525
69.6958	0.687812	0.50042	0.875205
71.0783	0.690932	0.506748	0.875116
72.4608	0.693991	0.512725	0.875256
73.8434	0.696992	0.51836	0.875624
75.2259	0.699938	0.523659	0.876217
76.6084	0.70283	0.528629	0.877031
77.991	0.70567	0.533278	0.878062
79.3735	0.70846	0.537614	0.879307
80.756	0.711203	0.541646	0.880759
82.1386	0.713898	0.545384	0.882413
83.5211	0.716549	0.548836	0.884262
84.9036	0.719156	0.552012	0.8863
86.2861	0.721721	0.554923	0.888519
87.6687	0.724245	0.557579	0.890912
89.0512	0.72673	0.559991	0.893469
90.4337	0.729176	0.562169	0.896183
91.8163	0.731586	0.564126	0.899046
93.1988	0.733959	0.565871	0.902047
94.5813	0.736297	0.567415	0.90518
95.9639	0.738602	0.56877	0.908434
97.3464	0.740873	0.569945	0.911801
98.7289	0.743113	0.570952	0.915274
100.111	0.745321	0.571799	0.918843
101.494	0.747499	0.572497	0.922501
102.877	0.749648	0.573055	0.92624
104.259	0.751768	0.573481	0.930054
105.642	0.753859	0.573785	0.933934
107.024	0.755924	0.573974	0.937874
108.407	0.757962	0.574056	0.941869
109.789	0.759975	0.574038	0.945912
111.172	0.761962	0.573927	0.949997
112.554	0.763925	0.57373	0.95412
113.937	0.765863	0.573452	0.958275
115.319	0.767779	0.573099	0.962458
116.702	0.769671	0.572677	0.966665
118.084	0.771541	0.572191	0.970892
119.467	0.77339	0.571644	0.975135
120.849	0.775217	0.571043	0.979391
122.232	0.777023	0.57039	0.983657
123.614	0.77881	0.56969	0.987929
124.997	0.780576	0.568945	0.992206
126.38	0.782323	0.56816	0.996485
127.762	0.78405	0.567338	1.00076
129.145	0.785759	0.566481	1.00504
130.527	0.78745	0.565592	1.00931
131.91	0.789124	0.564673	1.01357
133.292	0.790779	0.563728	1.01783
134.675	0.792418	0.562757	1.02208
136.057	0.79404	0.561763	1.02632
137.44	0.795645	0.560748	1.03054
138.822	0.797235	0.559714	1.03476
140.205	0.798808	0.558662	1.03895
141.587	0.800367	0.557594	1.04314
142.97	0.80191	0.556511	1.04731
144.352	0.803438	0.555414	1.05146
145.735	0.804952	0.554305	1.0556
147.117	0.806451	0.553185	1.05972
148.5	0.807936	0.552055	1.06382
149.883	0.809408	0.550916	1.0679
151.265	0.810866	0.549769	1.07196
152.648	0.812311	0.548614	1.07601
154.03	0.813743	0.547453	1.08003
155.413	0.815162	0.546286	1.08404
156.795	0.816568	0.545114	1.08802
158.178	0.817962	0.543937	1.09199
159.56	0.819344	0.542757	1.09593
160.943	0.820714	0.541573	1.09985
162.325	0.822072	0.540387	1.10376
163.708	0.823419	0.539198	1.10764
165.09	0.824755	0.538008	1.1115
166.473	0.826079	0.536816	1.11534
167.855	0.827392	0.535624	1.11916
169.238	0.828695	0.534431	1.12296
170.62	0.829987	0.533238	1.12674
172.003	0.831268	0.532044	1.13049
173.386	0.83254	0.530852	1.13423
174.768	0.833801	0.529659	1.13794
176.151	0.835052	0.528468	1.14164
177.533	0.836294	0.527278	1.14531
178.916	0.837526	0.52609	1.14896
180.298	0.838748	0.524903	1.15259
181.681	0.839961	0.523718	1.1562
183.063	0.841165	0.522535	1.15979
184.446	0.84236	0.521355	1.16336
185.828	0.843546	0.520177	1.16691
187.211	0.844723	0.519001	1.17044
188.593	0.845891	0.517828	1.17395
189.976	0.847051	0.516658	1.17744
191.358	0.848202	0.51549	1.18091
192.741	0.849346	0.514326	1.18437
194.123	0.850481	0.513165	1.1878
195.506	0.851608	0.512007	1.19121
196.889	0.852727	0.510852	1.1946
198.271	0.853838	0.509701	1.19797
199.654	0.854941	0.508553	1.20133
201.036	0.856037	0.507409	1.20466
202.419	0.857125	0.506269	1.20798
203.801	0.858206	0.505132	1.21128
205.184	0.85928	0.503999	1.21456
206.566	0.860346	0.502869	1.21782
207.949	0.861406	0.501744	1.22107
209.331	0.862458	0.500622	1.22429
210.714	0.863503	0.499504	1.2275
212.096	0.864542	0.49839	1.23069
213.479	0.865574	0.49728	1.23387
214.861	0.866599	0.496174	1.23702
216.244	0.867617	0.495072	1.24016
217.627	0.868629	0.493975	1.24328
219.009	0.869635	0.492881	1.24639
220.392	0.870634	0.491791	1.24948
221.774	0.871627	0.490705	1.25255
223.157	0.872614	0.489624	1.2556
224.539	0.873595	0.488546	1.25864
225.922	0.87457	0.487473	1.26167
227.304	0.875539	0.486403	1.26467
228.687	0.876501	0.485338	1.26766
230.069	0.877459	0.484277	1.27064
231.452	0.87841	0.48322	1.2736
232.834	0.879356	0.482167	1.27654
234.217	0.880296	0.481118	1.27947
235.599	0.88123	0.480073	1.28239
236.982	0.88216	0.479033	1.28529
238.364	0.883083	0.477996	1.28817
239.747	0.884002	0.476964	1.29104
241.13	0.884915	0.475935	1.29389
242.512	0.885823	0.474911	1.29673
243.895	0.886726	0.47389	1.29956
245.277	0.887623	0.472874	1.30237
246.66	0.888516	0.471862	1.30517
248.042	0.889403	0.470854	1.30795
249.425	0.890286	0.46985	1.31072
250.807	0.891164	0.468849	1.31348
252.19	0.892037	0.467853	1.31622
253.572	0.892905	0.466861	1.31895
254.955	0.893768	0.465872	1.32166
256.337	0.894627	0.464888	1.32437
257.72	0.895481	0.463907	1.32706
259.102	0.896331	0.462931	1.32973
260.485	0.897176	0.461958	1.33239
261.867	0.898017	0.460989	1.33504
263.25	0.898853	0.460024	1.33768
264.633	0.899685	0.459062	1.34031
266.015	0.900512	0.458105	1.34292
267.398	0.901335	0.457151	1.34552
268.78	0.902154	0.456201	1.34811
270.163	0.902969	0.455255	1.35068
271.545	0.903779	0.454312	1.35325
272.928	0.904586	0.453374	1.3558
274.31	0.905388	0.452439	1.35834
275.693	0.906187	0.451507	1.36087
277.075	0.906981	0.450579	1.36338
278.458	0.907771	0.449655	1.36589
279.84	0.908558	0.448735	1.36838
281.223	0.909341	0.447818	1.37086
282.605	0.910119	0.446904	1.37333
283.988	0.910894	0.445994	1.37579
285.37	0.911665	0.445088	1.37824
286.753	0.912433	0.444185	1.38068
288.136	0.913197	0.443286	1.38311
289.518	0.913957	0.44239	1.38552
290.901	0.914713	0.441498	1.38793
292.283	0.915466	0.440609	1.39032
293.666	0.916216	0.439723	1.39271
295.048	0.916962	0.438841	1.39508
296.431	0.917704	0.437962	1.39745
297.813	0.918443	0.437086	1.3998
299.196	0.919178	0.436214	1.40214
300.578	0.91991	0.435345	1.40448
301.961	0.920639	0.434479	1.4068
303.343	0.921365	0.433617	1.40911
304.726	0.922087	0.432758	1.41142
306.108	0.922806	0.431902	1.41371
307.491	0.923521	0.431049	1.41599
308.873	0.924234	0.4302	1.41827
310.256	0.924943	0.429354	1.42053
311.639	0.925649	0.42851	1.42279
313.021	0.926352	0.42767	1.42503
314.404	0.927052	0.426833	1.42727
315.786	0.927748	0.425999	1.4295
317.169	0.928442	0.425169	1.43172
318.551	0.929133	0.424341	1.43392
319.934	0.92982	0.423516	1.43612
321.316	0.930505	0.422694	1.43832
322.699	0.931187	0.421876	1.4405
324.081	0.931866	0.42106	1.44267
325.464	0.932542	0.420247	1.44484
326.846	0.933215	0.419437	1.44699
328.229	0.933885	0.41863	1.44914
329.611	0.934553	0.417826	1.45128
330.994	0.935218	0.417025	1.45341
332.377	0.935879	0.416227	1.45553
333.759	0.936539	0.415431	1.45765
335.142	0.937195	0.414639	1.45975
336.524	0.937849	0.413849	1.46185
337.907	0.9385	0.413062	1.46394
339.289	0.939148	0.412277	1.46602
340.672	0.939794	0.411496	1.46809
342.054	0.940437	0.410717	1.47016
343.437	0.941078	0.409941	1.47221
344.819	0.941716	0.409168	1.47426
346.202	0.942351	0.408397	1.47631
347.584	0.942984	0.407629	1.47834
348.967	0.943614	0.406864	1.48036
350.349	0.944242	0.406101	1.48238
351.732	0.944868	0.405341	1.48439
353.114	0.945491	0.404584	1.4864
354.497	0.946111	0.403829	1.48839
355.88	0.946729	0.403077	1.49038
357.262	0.947345	0.402327	1.49236
358.645	0.947958	0.40158	1.49434
360.027	0.948569	0.400835	1.4963
361.41	0.949178	0.400093	1.49826
362.792	0.949784	0.399353	1.50022
364.175	0.950388	0.398616	1.50216
365.557	0.95099	0.397882	1.5041
366.94	0.951589	0.397149	1.50603
368.322	0.952187	0.39642	1.50795
369.705	0.952782	0.395692	1.50987
371.087	0.953374	0.394967	1.51178
372.47	0.953965	0.394245	1.51369
373.852	0.954553	0.393525	1.51558
375.235	0.955139	0.392807	1.51747
376.617	0.955723	0.392091	1.51936
378	0.956305	0.391378	1.52123
